# Supplementary material for: Effects of a natural precipitation gradient on fish and macroinvertebrate assemblages in coastal streams
Source: PeerJ. 2021 Oct 1;9:e12137. doi: 10.7717/peerj.12137 (PMC8489409; doi:10.7717/peerj.12137)
Supplement: Supplemental Information 6 [file peerj-09-12137-s006.csv]

site.code	STAID	A.melas	A.rostrata	H.cyanoguttatus	C.lutrensis	C.venusta	E.gracile	F.notatus	G.affinis	L.auritis	L.cyanellus	L.gulosus	L.humilis	L.macrochirus	L.marginatus	L.megalotis	P.latipinna	P.vigilax	T.maculatus
AR	8189700	0	0	1	27	0	0	0	0	3	0	0	0	5	0	3	0	0	0
BBW	8068390	0	0	0	2	3	0	5	1	0	0	2	0	21	0	29	0	3	0
BC	8115000	0	0	0	10	0	0	0	4	0	6	1	0	5	0	8	0	4	0
GC	8164600	0	1	0	0	0	0	0	22	0	2	0	2	15	4	30	0	0	0
MC	8189300	0	0	0	0	0	0	0	11	0	5	1	0	7	0	0	0	0	0
MR	8189500	0	2	1	0	0	1	0	1	0	0	0	0	1	0	5	0	0	0
PDC	8177300	0	0	0	0	0	0	1	1	2	2	0	0	2	0	3	0	0	0
PLC	8164800	3	4	0	67	0	0	0	6	0	0	2	0	6	0	17	0	3	1
SFC	8211900	0	0	0	0	0	0	0	3	0	0	0	0	0	0	0	36	2	0
TRC	8212300	0	0	0	0	0	0	0	8	0	0	0	0	0	0	0	4	0	0
