# Supplementary material for: Effects of a natural precipitation gradient on fish and macroinvertebrate assemblages in coastal streams
Source: PeerJ. 2021 Oct 1;9:e12137. doi: 10.7717/peerj.12137 (PMC8489409; doi:10.7717/peerj.12137)
Supplement: Supplemental Information 7 [file peerj-09-12137-s007.csv]

STAID	ALISOTRICHIA	AMELETUS	AMETROPUS	AMNICOLA	AMPHIAGRION	ANCYRONYX	ARGIA	BAETIS	BAETODES	BELOSTOMA	BEROSUS	BIOMPHALARIA	BITHYNIA	BRACHYCERUS	BRECHMORHOGA	CAECIDOTEA	CAENIS	CALOPTERYX	CAMELOBAETIDIUS	CAMPELOMA	CENTROPTILUM	CERCOBRACHYS	CHEUMATOPSYCHE	CHROMAGRION	CLOEON	CORBICULA	CYPHON	DUBIRAPHIA	ELODES	ERPETOGOMPHUS	ERYTHEMIS	FALLCEON	FARRODES	FERRISSIA	FOSSARIA	GAMMARUS	GLAENOCORISA	GYRAULUS	GYRETES	HEBRUS	HELICINA	HELISOMA	HETAERINA	HETERELMIS	HYALELLA	HYDRAENA	HYDROBIUS	HYDROPSYCHE	ISONYCHIIDAE
8068390	1158	1158	0	0	0	0	0	0	1158	0	0	0	1158	0	0	0	1158	0	0	0	0	1158	2316	0	0	3474	0	0	0	0	0	1158	0	0	0	0	0	0	0	0	0	0	0	0	2316	0	0	0	0
8177300	0	314	0	0	628	0	314	314	0	0	0	0	0	628	0	0	0	0	0	0	0	314	314	0	0	628	0	0	0	0	0	628	314	0	0	0	0	0	0	0	0	628	0	0	628	314	0	0	0
8189700	0	3226	0	0	0	0	3226	3226	0	0	0	0	1613	0	1613	0	0	0	3226	0	0	3226	4839	0	0	1613	0	1613	0	3226	0	0	1613	1613	0	1613	0	0	0	0	1613	0	0	0	1613	0	0	1613	3226
8212300	0	0	0	3328	0	0	0	0	0	0	0	3328	3328	0	0	0	0	0	0	3328	0	0	0	0	0	0	0	0	0	0	0	0	0	0	3328	0	0	0	0	0	0	0	0	0	0	0	0	0	0
8164600	0	0	0	182	0	91	0	0	0	0	0	0	0	0	0	0	0	0	0	0	0	0	91	0	0	182	91	91	91	0	0	91	0	91	0	0	0	0	0	0	0	0	0	0	182	0	0	0	0
8211900	0	0	0	756	0	0	1512	0	0	0	0	0	0	0	756	1512	0	0	0	0	0	0	1512	0	0	756	0	0	0	1512	0	0	0	0	0	756	0	0	0	756	0	0	0	0	756	0	0	0	0
8164800	0	0	0	392	0	0	0	0	0	0	0	0	0	0	0	0	0	0	0	392	0	0	392	0	0	0	392	392	0	0	0	0	0	0	0	0	0	0	0	0	0	392	0	0	392	0	0	0	0
8189300	0	0	0	0	867	0	867	0	0	0	0	867	867	0	0	0	867	0	0	0	867	0	0	0	0	0	0	0	0	0	867	0	0	0	0	0	0	0	0	0	0	0	0	0	867	867	867	0	0
8189500	0	0	0	0	0	381	381	0	0	0	0	0	0	0	0	0	381	381	0	0	0	0	0	381	0	0	381	381	0	0	0	0	381	381	381	0	0	0	381	0	0	0	0	381	381	0	0	0	0
8115000	0	0	0	0	0	0	0	0	0	325	0	0	325	325	0	0	650	0	0	0	0	0	325	0	0	0	0	0	0	0	0	325	0	0	0	0	0	0	0	0	0	0	0	0	650	0	0	0	0
[truncated: 46 more columns]
