# Supplementary material for: Effects of a natural precipitation gradient on fish and macroinvertebrate assemblages in coastal streams
Source: PeerJ. 2021 Oct 1;9:e12137. doi: 10.7717/peerj.12137 (PMC8489409; doi:10.7717/peerj.12137)
Supplement: Supplemental Information 13 [file peerj-09-12137-s013.r]

# Sean Kinard
# 07-19-2021
# Spring 17 Texas Coastal Prairie

# Fish multiple regressions with environmental predictors

# Load Packages
library(tidyverse)
library(gridExtra)
library(Hmisc)
library("writexl")
library(nlme)
library(multcomp)
library("car")
library("MuMIn")
library("readr")
library(car)
library(MASS)

fish <- read_csv("sp17_data_files/fish_diversity_estimates.csv")

# Load environmental data 
env <- read_csv("sp17_data_files/sp17_site_x_env.csv")

# cleaning up data frames to include only the a priori selected variables and community abundance matrix

# Merge dataframes to ensure matching rows (sites) 
msterfish <- merge(env,fish, by = "STAID")

# - # - # - # - # - # - # - # - # - # - # - # - # # - # - # - # - #

# :::::::::::::::::::::::::::::::::::::::::::::::::::::
# Multivariate Regression analysis
# Fish
# a priori selected environmental variables
# scale environmental predictors
msterfish[,3:27] <- scale(msterfish[,3:27])

# Species Richness
full.model.fish <- lm(shannon ~ AP + flash.index + LFPP + NH4. + log.cond + Rosgen.Index , data=msterfish)
summary(full.model.fish)
# Coefficients:
#   Estimate Std. Error t value Pr(>|t|)   
# (Intercept)    3.8263     0.3409  11.224  0.00152 **
#   AP             1.7330     1.1625   1.491  0.23281   
# flash.index    0.3584     0.5195   0.690  0.53986   
# LFPP          -0.9359     0.6642  -1.409  0.25360   
# NH4.           0.5434     0.9012   0.603  0.58903   
# log.cond       0.6678     1.0309   0.648  0.56328   
# Rosgen.Index   0.5138     0.3857   1.332  0.27500   
# ---
#   Signif. codes:  0 '***' 0.001 '**' 0.01 '*' 0.05 '.' 0.1 ' ' 1
# 
# Residual standard error: 1.078 on 3 degrees of freedom
# Multiple R-squared:  0.8239,	Adjusted R-squared:  0.4717 
# F-statistic:  2.34 on 6 and 3 DF,  p-value: 0.2593

vif(full.model.fish) # VIF is okay, but warrants some concern regarding Precipitation (10.4) along with conductivity (8.2)

# Exhuastive multivariable regression
options(na.action = "na.fail")
dredge_fish <- dredge(full.model.fish)
options(na.action = "na.omit")
dredge_fish <- as.data.frame(dredge_fish[1:10,])

# Export fish richness multiple regression outputs
write_csv(dredge_fish, "sp17_data_files\\dredge_fish.csv")

# delta < 2 multivariate regression models:
dredge_fish_rich[c(which(dredge_fish_rich$delta < 2)),]

fm1 <- lm(shannon ~ AP , data=msterfish)
summary(fm1)
#                Estimate Std. Error t value Pr(>|t|)    
# (Intercept)    3.8263     0.3238  11.817 2.41e-06 ***
#  AP            1.1260     0.3413   3.299   0.0109 *  
#
# Residual standard error: 1.024 on 8 degrees of freedom
# Multiple R-squared:  0.5764,	Adjusted R-squared:  0.5234 
# F-statistic: 10.88 on 1 and 8 DF,  p-value: 0.01087

fm2 <- lm(shannon ~ AP + LFPP, data = msterfish)
summary(fm2)
#               Estimate Std. Error t value Pr(>|t|)    
# (Intercept)     3.8263     0.2904  13.177 3.39e-06 ***
#   AP            1.0410     0.3101   3.357   0.0121 *  
#   LFPP         -0.5323     0.3101  -1.717   0.1297   
#
# Residual standard error: 0.9182 on 7 degrees of freedom
# Multiple R-squared:  0.7019,	Adjusted R-squared:  0.6167 
# F-statistic: 8.241 on 2 and 7 DF,  p-value: 0.01446

# Results: Multiple regression models with AICc < 2 indicate that precipitation is a positive predictor while low flow pulse percent is a negative predictor of fish diversity.

# End
# - # - # - # - # - # - # - # - # - # - # - # - # # - # - # - # - #
